# Supplementary material for: Care Robotics: An Assessment of Professional Perception in the Face of the COVID-19 Pandemic
Source: Healthcare (Basel). 2023 Mar 24;11(7):946. doi: 10.3390/healthcare11070946 (PMC10094221; doi:10.3390/healthcare11070946)
Supplement: Supplementary file 1 [file healthcare-11-00946-s001.zip]

Archive with 1 entries (1 files):
- healthcare-2154264-supplementary.pdf
